# Supplementary material for: Iterative point set registration for aligning scRNA-seq data
Source: PLoS Comput Biol. 2020 Oct 27;16(10):e1007939. doi: 10.1371/journal.pcbi.1007939 (PMC7647120; doi:10.1371/journal.pcbi.1007939)
Supplement: S7 Table — (XLSX) [file pcbi.1007939.s019.xlsx]

## Sheet: Sheet1
Supplementary Table 7
Caption:
Quantitative alignment scores from all alignment tasks in our work. Alignment tasks are separated by vertical whitespace. Within each alignment task, the methods are ordered by the difference of median iLISI - median cLISI score, ordered by largest to smallest. Alignment tasks where a cell type is hidden from the target batch start on row 66. Alignment tasks where a cell type is hidden from the s…
Dataset	Source Batch	TargetBatch	Cell type held out in target set	Cell type held out in source set	Method	median iLISI	median cLISI
(Experiments with the full batches (no cell types held out from source or target))
CellBench	CELseq2	10x			SCIPR-mnn	1.7033	1
CellBench	CELseq2	10x			SeuratV3	1.51012	1
CellBench	CELseq2	10x			SCIPR-gdy	1.31539	1
CellBench	CELseq2	10x			MNN	1.00239	1
CellBench	CELseq2	10x			ScAlign	1.00033	1
CellBench	CELseq2	10x			None	1	1
CellBench	Dropseq	10x			SCIPR-mnn	1.75874	1
CellBench	Dropseq	10x			SCIPR-gdy	1.35261	1
CellBench	Dropseq	10x			SeuratV3	1.16267	1
CellBench	Dropseq	10x			ScAlign	1.01468	1
CellBench	Dropseq	10x			MNN	1.01198	1
CellBench	Dropseq	10x			None	1	1
Pancreas	inDrop1	inDrop3			SCIPR-mnn	1.71205	1.16955
Pancreas	inDrop1	inDrop3			ScAlign	1.47784	1
Pancreas	inDrop1	inDrop3			SCIPR-gdy	1.39663	1.10259
Pancreas	inDrop1	inDrop3			SeuratV3	1.17426	1.00574
Pancreas	inDrop1	inDrop3			MNN	1.20339	1.04657
Pancreas	inDrop1	inDrop3			None	1.16802	1.0599
Pancreas	inDrop2	inDrop3			ScAlign	1.66948	1.01099
Pancreas	inDrop2	inDrop3			SCIPR-mnn	1.7696	1.1803
Pancreas	inDrop2	inDrop3			SCIPR-gdy	1.41867	1.16145
Pancreas	inDrop2	inDrop3			SeuratV3	1.1327	1.00248
Pancreas	inDrop2	inDrop3			MNN	1.21129	1.08129
Pancreas	inDrop2	inDrop3			None	1.20342	1.11944
Pancreas	inDrop4	inDrop3			SCIPR-mnn	1.74679	1.14777
Pancreas	inDrop4	inDrop3			ScAlign	1.53282	1.00137
Pancreas	inDrop4	inDrop3			SCIPR-gdy	1.36471	1.11914
Pancreas	inDrop4	inDrop3			MNN	1.27007	1.07157
Pancreas	inDrop4	inDrop3			SeuratV3	1.09326	1.00442
Pancreas	inDrop4	inDrop3			None	1.18945	1.11092
PBMC	10x (v2) A	10x (v2)			SCIPR-gdy	1.85002	1.03998
PBMC	10x (v2) A	10x (v2)			ScAlign	1.49367	1.00134
PBMC	10x (v2) A	10x (v2)			SCIPR-mnn	1.39967	1.03711
PBMC	10x (v2) A	10x (v2)			MNN	1.3028	1.00395
PBMC	10x (v2) A	10x (v2)			None	1.1356	1.01055
PBMC	10x (v2) A	10x (v2)			SeuratV3	1.12875	1.01101
PBMC	10x (v2) B	10x (v2)			SCIPR-gdy	1.86764	1.03528
PBMC	10x (v2) B	10x (v2)			ScAlign	1.4656	1.01216
PBMC	10x (v2) B	10x (v2)			MNN	1.32058	1.02325
PBMC	10x (v2) B	10x (v2)			SCIPR-mnn	1.30866	1.04977
PBMC	10x (v2) B	10x (v2)			SeuratV3	1.07091	1.0316
PBMC	10x (v2) B	10x (v2)			None	1.04282	1.0303
PBMC	10x (v3)	10x (v2)			SCIPR-gdy	1.55065	1.02951
PBMC	10x (v3)	10x (v2)			SCIPR-mnn	1.20494	1.01979
PBMC	10x (v3)	10x (v2)			ScAlign	1.00206	1.00065
PBMC	10x (v3)	10x (v2)			SeuratV3	1.00733	1.009
PBMC	10x (v3)	10x (v2)			MNN	1.00396	1.00658
PBMC	10x (v3)	10x (v2)			None	1	1.0159
(Experiments with a cell type held out from the target batch)
CellBench	CELseq2	10x	H1975		SCIPR-mnn	1.63473	1.01558
CellBench	CELseq2	10x	H1975		SeuratV3	1.49311	1.0122
CellBench	CELseq2	10x	H1975		SCIPR-gdy	1.43639	1.0494
CellBench	CELseq2	10x	H1975		MNN	1.00591	1
CellBench	CELseq2	10x	H1975		ScAlign	1.00399	1
CellBench	CELseq2	10x	H1975		None	1	1
CellBench	CELseq2	10x	H2228		SCIPR-mnn	1.61623	1.00003
CellBench	CELseq2	10x	H2228		SeuratV3	1.59091	1.00315
CellBench	CELseq2	10x	H2228		SCIPR-gdy	1.2919	1
CellBench	CELseq2	10x	H2228		MNN	1.00355	1
CellBench	CELseq2	10x	H2228		ScAlign	1.00081	1
CellBench	CELseq2	10x	H2228		None	1	1
CellBench	CELseq2	10x	HCC827		SCIPR-mnn	1.68224	1
CellBench	CELseq2	10x	HCC827		SeuratV3	1.50769	1.00332
CellBench	CELseq2	10x	HCC827		SCIPR-gdy	1.40529	1.01103
CellBench	CELseq2	10x	HCC827		MNN	1.00838	1
CellBench	CELseq2	10x	HCC827		ScAlign	1.0078	1
CellBench	CELseq2	10x	HCC827		None	1	1
CellBench	Dropseq	10x	H1975		SCIPR-mnn	1.68838	1
CellBench	Dropseq	10x	H1975		SCIPR-gdy	1.40037	1.00919
CellBench	Dropseq	10x	H1975		SeuratV3	1.16093	1.0013
CellBench	Dropseq	10x	H1975		MNN	1.02127	1
CellBench	Dropseq	10x	H1975		ScAlign	1.01779	1
CellBench	Dropseq	10x	H1975		None	1	1
CellBench	Dropseq	10x	H2228		SCIPR-mnn	1.70249	1
CellBench	Dropseq	10x	H2228		SCIPR-gdy	1.26392	1
CellBench	Dropseq	10x	H2228		SeuratV3	1.16116	1.00159
CellBench	Dropseq	10x	H2228		MNN	1.01157	1
CellBench	Dropseq	10x	H2228		ScAlign	1.00499	1
CellBench	Dropseq	10x	H2228		None	1	1
CellBench	Dropseq	10x	HCC827		SCIPR-mnn	1.74676	1
CellBench	Dropseq	10x	HCC827		SCIPR-gdy	1.32878	1.00147
CellBench	Dropseq	10x	HCC827		SeuratV3	1.12125	1.00053
CellBench	Dropseq	10x	HCC827		MNN	1.01428	1
CellBench	Dropseq	10x	HCC827		ScAlign	1.01376	1
CellBench	Dropseq	10x	HCC827		None	1	1
Pancreas	inDrop1	inDrop3	acinar		ScAlign	1.5689	1.00145
Pancreas	inDrop1	inDrop3	acinar		SCIPR-gdy	1.59825	1.18114
Pancreas	inDrop1	inDrop3	acinar		SCIPR-mnn	1.69281	1.28265
Pancreas	inDrop1	inDrop3	acinar		MNN	1.25689	1.0853
Pancreas	inDrop1	inDrop3	acinar		None	1.24656	1.10215
Pancreas	inDrop1	inDrop3	acinar		SeuratV3	1.08137	1.02963
Pancreas	inDrop1	inDrop3	alpha		SCIPR-mnn	1.69765	1.07519
Pancreas	inDrop1	inDrop3	alpha		SCIPR-gdy	1.56361	1.07889
Pancreas	inDrop1	inDrop3	alpha		ScAlign	1.37996	1.01283
Pancreas	inDrop1	inDrop3	alpha		None	1.14314	1.02426
Pancreas	inDrop1	inDrop3	alpha		MNN	1.13024	1.02492
Pancreas	inDrop1	inDrop3	alpha		SeuratV3	1.06347	1.02209
Pancreas	inDrop1	inDrop3	beta		SCIPR-mnn	1.67641	1.4029
Pancreas	inDrop1	inDrop3	beta		SCIPR-gdy	1.44904	1.23637
Pancreas	inDrop1	inDrop3	beta		ScAlign	1.11265	1
Pancreas	inDrop1	inDrop3	beta		MNN	1.07479	1.03983
Pancreas	inDrop1	inDrop3	beta		None	1.06122	1.03569
Pancreas	inDrop1	inDrop3	beta		SeuratV3	1.1422	1.17993
Pancreas	inDrop2	inDrop3	acinar		ScAlign	1.87704	1.02298
Pancreas	inDrop2	inDrop3	acinar		SCIPR-mnn	1.75351	1.36879
Pancreas	inDrop2	inDrop3	acinar		SCIPR-gdy	1.54313	1.27001
Pancreas	inDrop2	inDrop3	acinar		MNN	1.34911	1.12763
Pancreas	inDrop2	inDrop3	acinar		None	1.273	1.17183
Pancreas	inDrop2	inDrop3	acinar		SeuratV3	1.07102	1.01807
Pancreas	inDrop2	inDrop3	alpha		SCIPR-mnn	1.74649	1.16972
Pancreas	inDrop2	inDrop3	alpha		SCIPR-gdy	1.52948	1.13163
Pancreas	inDrop2	inDrop3	alpha		ScAlign	1.28119	1.01384
Pancreas	inDrop2	inDrop3	alpha		MNN	1.09585	1.06069
Pancreas	inDrop2	inDrop3	alpha		SeuratV3	1.07736	1.05614
Pancreas	inDrop2	inDrop3	alpha		None	1.10664	1.08561
Pancreas	inDrop2	inDrop3	beta		SCIPR-mnn	1.7207	1.14882
Pancreas	inDrop2	inDrop3	beta		ScAlign	1.49512	1.00532
Pancreas	inDrop2	inDrop3	beta		SCIPR-gdy	1.46559	1.13715
Pancreas	inDrop2	inDrop3	beta		None	1.14982	1.06131
Pancreas	inDrop2	inDrop3	beta		MNN	1.12747	1.05159
Pancreas	inDrop2	inDrop3	beta		SeuratV3	1.10029	1.03431
Pancreas	inDrop4	inDrop3	acinar		ScAlign	1.66466	1.00767
Pancreas	inDrop4	inDrop3	acinar		SCIPR-mnn	1.74323	1.2668
Pancreas	inDrop4	inDrop3	acinar		SCIPR-gdy	1.56923	1.2366
Pancreas	inDrop4	inDrop3	acinar		None	1.27051	1.15865
Pancreas	inDrop4	inDrop3	acinar		SeuratV3	1.07673	1.02658
Pancreas	inDrop4	inDrop3	acinar		MNN	1	1.10375
Pancreas	inDrop4	inDrop3	alpha		SCIPR-mnn	1.72839	1.03043
Pancreas	inDrop4	inDrop3	alpha		SCIPR-gdy	1.56266	1.0428
Pancreas	inDrop4	inDrop3	alpha		ScAlign	1.26888	1.00192
Pancreas	inDrop4	inDrop3	alpha		MNN	1.15788	1.03537
Pancreas	inDrop4	inDrop3	alpha		SeuratV3	1.10013	1.00359
Pancreas	inDrop4	inDrop3	alpha		None	1.12385	1.05966
Pancreas	inDrop4	inDrop3	beta		SCIPR-mnn	1.69316	1.229
Pancreas	inDrop4	inDrop3	beta		ScAlign	1.27668	1
Pancreas	inDrop4	inDrop3	beta		SCIPR-gdy	1.36752	1.13818
Pancreas	inDrop4	inDrop3	beta		None	1.17526	1.04816
Pancreas	inDrop4	inDrop3	beta		MNN	1.1747	1.04885
Pancreas	inDrop4	inDrop3	beta		SeuratV3	1.18187	1.2007
PBMC	10x (v2) A	10x (v2)	B cell		SCIPR-gdy	1.87805	1.10377
PBMC	10x (v2) A	10x (v2)	B cell		ScAlign	1.63569	1.00841
PBMC	10x (v2) A	10x (v2)	B cell		SCIPR-mnn	1.3711	1.11589
PBMC	10x (v2) A	10x (v2)	B cell		None	1.10984	1.02715
PBMC	10x (v2) A	10x (v2)	B cell		SeuratV3	1.08126	1.04035
PBMC	10x (v2) A	10x (v2)	B cell		MNN	1	1.01338
PBMC	10x (v2) A	10x (v2)	CD4+ T cell		SCIPR-gdy	1.88312	1.07556
PBMC	10x (v2) A	10x (v2)	CD4+ T cell		ScAlign	1.45591	1.00079
PBMC	10x (v2) A	10x (v2)	CD4+ T cell		SCIPR-mnn	1.33648	1.05878
PBMC	10x (v2) A	10x (v2)	CD4+ T cell		MNN	1.25267	1.00243
PBMC	10x (v2) A	10x (v2)	CD4+ T cell		SeuratV3	1.10092	1.00242
PBMC	10x (v2) A	10x (v2)	CD4+ T cell		None	1.09382	1.00306
PBMC	10x (v2) A	10x (v2)	Cytotoxic T cell		SCIPR-gdy	1.87362	1.21245
PBMC	10x (v2) A	10x (v2)	Cytotoxic T cell		ScAlign	1.37011	1.00086
PBMC	10x (v2) A	10x (v2)	Cytotoxic T cell		SCIPR-mnn	1.37756	1.05492
PBMC	10x (v2) A	10x (v2)	Cytotoxic T cell		MNN	1.1625	1
PBMC	10x (v2) A	10x (v2)	Cytotoxic T cell		SeuratV3	1.15066	1.01793
PBMC	10x (v2) A	10x (v2)	Cytotoxic T cell		None	1.07054	1.00279
PBMC	10x (v2) B	10x (v2)	B cell		SCIPR-gdy	1.85421	1.13296
PBMC	10x (v2) B	10x (v2)	B cell		ScAlign	1.30342	1.03347
PBMC	10x (v2) B	10x (v2)	B cell		SCIPR-mnn	1.29459	1.15186
PBMC	10x (v2) B	10x (v2)	B cell		SeuratV3	1.06672	1.02978
PBMC	10x (v2) B	10x (v2)	B cell		None	1.02382	1.05307
PBMC	10x (v2) B	10x (v2)	B cell		MNN	1	1.03554
PBMC	10x (v2) B	10x (v2)	CD4+ T cell		SCIPR-gdy	1.89207	1.19242
PBMC	10x (v2) B	10x (v2)	CD4+ T cell		ScAlign	1.39087	1.02272
PBMC	10x (v2) B	10x (v2)	CD4+ T cell		MNN	1.23571	1.0312
PBMC	10x (v2) B	10x (v2)	CD4+ T cell		SeuratV3	1.09229	1.00487
PBMC	10x (v2) B	10x (v2)	CD4+ T cell		SCIPR-mnn	1.25861	1.20459
PBMC	10x (v2) B	10x (v2)	CD4+ T cell		None	1.03828	1.02622
PBMC	10x (v2) B	10x (v2)	Cytotoxic T cell		SCIPR-gdy	1.88067	1.05271
PBMC	10x (v2) B	10x (v2)	Cytotoxic T cell		SCIPR-mnn	1.30797	1.02408
PBMC	10x (v2) B	10x (v2)	Cytotoxic T cell		ScAlign	1.26249	1.00157
PBMC	10x (v2) B	10x (v2)	Cytotoxic T cell		MNN	1.21452	1.00471
PBMC	10x (v2) B	10x (v2)	Cytotoxic T cell		SeuratV3	1.11796	1.00578
PBMC	10x (v2) B	10x (v2)	Cytotoxic T cell		None	1.01968	1.00697
PBMC	10x (v3)	10x (v2)	B cell		SeuratV3	1.59416	1.02613
PBMC	10x (v3)	10x (v2)	B cell		SCIPR-gdy	1.67517	1.14743
PBMC	10x (v3)	10x (v2)	B cell		SCIPR-mnn	1.22218	1.13601
PBMC	10x (v3)	10x (v2)	B cell		ScAlign	1.01855	1.0042
PBMC	10x (v3)	10x (v2)	B cell		MNN	1	1.01867
PBMC	10x (v3)	10x (v2)	B cell		None	1	1.02895
PBMC	10x (v3)	10x (v2)	CD4+ T cell		SeuratV3	1.64982	1.01308
PBMC	10x (v3)	10x (v2)	CD4+ T cell		SCIPR-gdy	1.52479	1.26394
PBMC	10x (v3)	10x (v2)	CD4+ T cell		SCIPR-mnn	1.16005	1.14422
PBMC	10x (v3)	10x (v2)	CD4+ T cell		ScAlign	1	1
PBMC	10x (v3)	10x (v2)	CD4+ T cell		None	1	1.00364
PBMC	10x (v3)	10x (v2)	CD4+ T cell		MNN	1	1.00801
PBMC	10x (v3)	10x (v2)	Cytotoxic T cell		SeuratV3	1.67867	1.01107
PBMC	10x (v3)	10x (v2)	Cytotoxic T cell		SCIPR-gdy	1.60629	1.05307
PBMC	10x (v3)	10x (v2)	Cytotoxic T cell		SCIPR-mnn	1.1983	1.0115
PBMC	10x (v3)	10x (v2)	Cytotoxic T cell		ScAlign	1	1
PBMC	10x (v3)	10x (v2)	Cytotoxic T cell		MNN	1	1.00248
PBMC	10x (v3)	10x (v2)	Cytotoxic T cell		None	1	1.00268
(Experiments with a cell type held out from the source batch)
CellBench	CELseq2	10x		H1975	SCIPR-mnn	1.49392	1
CellBench	CELseq2	10x		H1975	SCIPR-gdy	1.15189	1
CellBench	CELseq2	10x		H2228	SCIPR-mnn	1.53963	1.0054
CellBench	CELseq2	10x		H2228	SCIPR-gdy	1.09706	1
CellBench	CELseq2	10x		HCC827	SCIPR-mnn	1.5729	1.00603
CellBench	CELseq2	10x		HCC827	SCIPR-gdy	1.19008	1
CellBench	Dropseq	10x		H1975	SCIPR-mnn	1.57422	1
CellBench	Dropseq	10x		H1975	SCIPR-gdy	1.23619	1
CellBench	Dropseq	10x		H2228	SCIPR-mnn	1.61381	1
CellBench	Dropseq	10x		H2228	SCIPR-gdy	1.17655	1
CellBench	Dropseq	10x		HCC827	SCIPR-mnn	1.6604	1
CellBench	Dropseq	10x		HCC827	SCIPR-gdy	1.19714	1
Pancreas	inDrop1	inDrop3		acinar	SCIPR-mnn	1.63649	1.21314
Pancreas	inDrop1	inDrop3		acinar	SCIPR-gdy	1.36727	1.10768
Pancreas	inDrop1	inDrop3		alpha	SCIPR-mnn	1.74421	1.20725
Pancreas	inDrop1	inDrop3		alpha	SCIPR-gdy	1.29093	1.13836
Pancreas	inDrop1	inDrop3		beta	SCIPR-mnn	1.69217	1.3792
Pancreas	inDrop1	inDrop3		beta	SCIPR-gdy	1.03955	1.12228
Pancreas	inDrop2	inDrop3		acinar	SCIPR-mnn	1.67671	1.23134
Pancreas	inDrop2	inDrop3		acinar	SCIPR-gdy	1.29348	1.16968
Pancreas	inDrop2	inDrop3		alpha	SCIPR-mnn	1.74179	1.24706
Pancreas	inDrop2	inDrop3		alpha	SCIPR-gdy	1.09626	1.17353
Pancreas	inDrop2	inDrop3		beta	SCIPR-mnn	1.72704	1.25961
Pancreas	inDrop2	inDrop3		beta	SCIPR-gdy	1.1778	1.13929
Pancreas	inDrop4	inDrop3		acinar	SCIPR-mnn	1.65329	1.14935
Pancreas	inDrop4	inDrop3		acinar	SCIPR-gdy	1.29422	1.15748
Pancreas	inDrop4	inDrop3		alpha	SCIPR-mnn	1.7762	1.17622
Pancreas	inDrop4	inDrop3		alpha	SCIPR-gdy	1.20919	1.12112
Pancreas	inDrop4	inDrop3		beta	SCIPR-mnn	1.66455	1.25
Pancreas	inDrop4	inDrop3		beta	SCIPR-gdy	1.08136	1.11438
PBMC	10x (v2) A	10x (v2)		B cell	SCIPR-gdy	1.7332	1.04663
PBMC	10x (v2) A	10x (v2)		B cell	SCIPR-mnn	1.31614	1.06056
PBMC	10x (v2) A	10x (v2)		CD4+ T cell	SCIPR-gdy	1.69464	1.04259
PBMC	10x (v2) A	10x (v2)		CD4+ T cell	SCIPR-mnn	1.45053	1.04305
PBMC	10x (v2) A	10x (v2)		Cytotoxic T cell	SCIPR-mnn	1.41888	1.03961
PBMC	10x (v2) A	10x (v2)		Cytotoxic T cell	SCIPR-gdy	1.33505	1.01476
PBMC	10x (v2) B	10x (v2)		B cell	SCIPR-gdy	1.71323	1.04458
PBMC	10x (v2) B	10x (v2)		B cell	SCIPR-mnn	1.23124	1.09368
PBMC	10x (v2) B	10x (v2)		CD4+ T cell	SCIPR-gdy	1.65796	1.04399
PBMC	10x (v2) B	10x (v2)		CD4+ T cell	SCIPR-mnn	1.3734	1.05366
PBMC	10x (v2) B	10x (v2)		Cytotoxic T cell	SCIPR-gdy	1.63876	1.02929
PBMC	10x (v2) B	10x (v2)		Cytotoxic T cell	SCIPR-mnn	1.30752	1.02361
PBMC	10x (v3)	10x (v2)		B cell	SCIPR-gdy	1.40043	1.03331
PBMC	10x (v3)	10x (v2)		B cell	SCIPR-mnn	1.13654	1.03623
PBMC	10x (v3)	10x (v2)		CD4+ T cell	SCIPR-mnn	1.14074	1.06007
PBMC	10x (v3)	10x (v2)		CD4+ T cell	SCIPR-gdy	1.13969	1.06184
PBMC	10x (v3)	10x (v2)		Cytotoxic T cell	SCIPR-mnn	1.17789	1.01946
PBMC	10x (v3)	10x (v2)		Cytotoxic T cell	SCIPR-gdy	1.13506	1.01992
